# Supplementary material for: Toward efficient screening systems for sunflower drought tolerance: a comparative and molecular perspective
Source: Front Bioeng Biotechnol. 2026 Feb 19;13:1735259. doi: 10.3389/fbioe.2025.1735259 (PMC12961277; doi:10.3389/fbioe.2025.1735259)
Supplement: Supplementary file 1 [file Table2.xlsx]

## Sheet: Tabellenblatt1
Supplementary Table 2: Genes of the ABA biosynthesis and signaling in sunflower
Color legend: Light orange = carotenoid cleavage dioxygenases (NCED/CCD family); Dark orange = xanthoxin dehydrogenase (ABA2); Green = indole-3-acetaldehyde oxidase / abscisic-aldehyde oxidase (AAO family); Blue = beta-carotene hydroxylase and zeaxanthin epoxidase (validated carotenoid-modifying enzymes). Genes belonging to carotenoid-related group, annotated as “putative” or “hypothetical” are c…
Gene ID NCBI	Gene ID Heliagene	Description	KEGG R number
LOC110873138	HanXRQr2_Chr08g0343071	probable carotenoid cleavage dioxygenase 4, chloroplastic [ Helianthus annuus (common sunflower) ]	R06952
LOC110878258	HanXRQr2_Chr01g0022011	probable carotenoid cleavage dioxygenase 4, chloroplastic [ Helianthus annuus (common sunflower) ]	R06952
LOC110885603	HanXRQr2_Chr10g0452371	9-cis-epoxycarotenoid dioxygenase NCED1, chloroplastic [ Helianthus annuus (common sunflower) ]	R06952
LOC110889755	HanXRQr2_Chr11g0474461	9-cis-epoxycarotenoid dioxygenase NCED1, chloroplastic [ Helianthus annuus (common sunflower) ]	R06952
LOC110898252	HanXRQr2_Chr13g0583651	probable carotenoid cleavage dioxygenase 4, chloroplastic [ Helianthus annuus (common sunflower) ]	R06952
LOC110911735	HanXRQr2_Chr15g0695011	9-cis-epoxycarotenoid dioxygenase NCED2, chloroplastic [ Helianthus annuus (common sunflower) ]	R06952
LOC110912650	HanXRQr2_Chr15g0716011	9-cis-epoxycarotenoid dioxygenase NCED1, chloroplastic [ Helianthus annuus (common sunflower) ]	R06952
LOC110915557	HanXRQr2_Chr16g0777511	probable carotenoid cleavage dioxygenase 4, chloroplastic [ Helianthus annuus (common sunflower) ]	R06952
LOC110927366	HanXRQr2_Chr02g0085791	9-cis-epoxycarotenoid dioxygenase NCED6, chloroplastic [ Helianthus annuus (common sunflower) ]	R06952
LOC110937034	HanXRQr2_Chr04g0172851	9-cis-epoxycarotenoid dioxygenase NCED2, chloroplastic [ Helianthus annuus (common sunflower) ]	R06952
LOC110925709	HanXRQr2_Chr07g0300651	xanthoxin dehydrogenase [Helianthus annuus (common sunflower)]	R06954
LOC110898388	HanXRQr2_Chr13g0585811	indole-3-acetaldehyde oxidase [Helianthus annuus (common sunflower)]	R06957
LOC110898389	HanXRQr2_Chr13g0585841	indole-3-acetaldehyde oxidase [Helianthus annuus (common sunflower)]	R06957
LOC110926662	HanXRQr2_Chr00c035g0833151	abscisic-aldehyde oxidase [Helianthus annuus (common sunflower)]	R06957
LOC110912807	HanXRQr2_Chr15g0719741	beta-carotene hydroxylase 2, chloroplastic [ Helianthus annuus (common sunflower) ]	R07559
LOC110895635	HanXRQr2_Chr12g0558021	zeaxanthin epoxidase, chloroplastic [Helianthus annuus (common sunflower)]	R06946
LOC110937288	HanXRQr2_Chr04g0180651	zeaxanthin epoxidase, chloroplastic [Helianthus annuus (common sunflower)]	R06946
EC 5.3.99.9 (blast from gene sequence of lycopersicon)	HanXRQr2_Chr13g0581441	hypothetical protein?	R06948
EC 5.3.99.9 (blast from gene sequence of lycopersicon)	HanXRQr2_Chr13g0581431	Putative neoxanthin synthase	R06948
EC 5.3.99.9 (blast gene Lycopersicon)	HanXRQr2_Chr01g0012021	Putative lycopene cyclase, beta/epsilon, FAD/NAD(P)-binding domain superfamily	R06948
