# Supplementary material for: Toward efficient screening systems for sunflower drought tolerance: a comparative and molecular perspective
Source: Front Bioeng Biotechnol. 2026 Feb 19;13:1735259. doi: 10.3389/fbioe.2025.1735259 (PMC12961277; doi:10.3389/fbioe.2025.1735259)
Supplement: Supplementary file 2 [file Table3.xlsx]

## Sheet: Overview_5_comparisons
Supplementary Table 3: RNAseq analyses for all candidate genes of the ABA biosynthesis and signaling in sunflower.
All identified candidate genes from ABA biosynthesis and signaling with log2FoldChanges and padj values from liquid in vitro system (UROS), in vitro solid medium (IFVCNS) and pot trials in the greenhouse (UNIPD); all comparison were performed with samples from primary leaves
		In vitro liquid medium						Pot trials greenhouse						In vitro solid medium						In vitro liquid medium
		AB-OR-8 stress vs. AB-OR-8 control			DF-AB-2 stress vs. DF-AB-2 control			AB-OR-8 stress vs. AB-OR-8 control			DF-AB-2 stress vs. DF-AB-2 control			AB-OR-8 stress vs. AB-OR-8 control			DF-AB-2 stress vs. DF-AB-2 control			AB-OR-8 stress vs. DF-AB-2 stress			AB-OR-8 control vs. DF-AB-2 control
	gene_id	log2FoldChange	pvalue	padj	log2FoldChange	pvalue	padj	log2FoldChange	pvalue	padj	log2FoldChange	pvalue	padj	log2FoldChange	pvalue	padj	log2FoldChange	pvalue	padj	log2FoldChange	pvalue	padj	log2FoldChange	pvalue	padj	Description (group name)	Reaction
ABA biosynthesis	HanXRQr2_Chr15g0719741	-0.559751	0.00515801	0.0331536	-0.231566	0.466846	0.747866	2.2196	2.33e-14	7.33e-13	1.68997	5.02e-09	1.14e-07	-0.222591	0.24432	0.475599	-0.0468535	0.666527	0.865849	-1.85031	3.36847e-13	1.51569e-11	-1.42879	4.70725e-10	5.99322e-09	Putative beta-carotene 3-hydroxylase	beta-Cryptoxanthin to Zeaxanthin (R07559)
	HanXRQr2_Chr04g0180651	0.871683	0.0481395	0.171501	2.01911	0.000472748	0.00627175	-0.663128	0.443164	0.617193	0.996691	0.220746	0.396764	0.672855	0.0330716	0.121294	0.551058	0.0183587	0.103499	-0.699364	0.199477	0.468548	0.541586	0.236982	0.395026	Putative zeaxanthin epoxidase	Zeaxanthin to Antheraxanthin (R06946)
	HanXRQr2_Chr12g0558021	0.0764817	0.65844	0.837667	-0.0466753	0.903539	0.96734	0.298972	0.197417	0.346628	0.977137	2.32e-05	0.000220405	1.181	1.45e-12	1.31e-10	0.139593	0.181647	0.456682	0.457238	0.214808	0.492242	0.423738	0.0339143	0.0902292
	HanXRQr2_Chr13g0581441	5.6281	0.0689677	0.218777	1.81661	0.654019	1							3.3626	0.395595	1				3.81937	0.325979	0.636223				hypothetical protein	Violaxanthin to Neoxanthin (R06948)
	HanXRQr2_Chr13g0581431	-0.681524	0.40385	0.654477	1.77114	0.398857	0.693645	-0.276214	0.69996	0.82732	-0.0557197	0.944658	0.996844	0.714291	0.45539	0.684176	0.360181	0.760901	0.909511	-0.70453	0.649242	0.879668	1.83299	0.0686231	0.158473	Putative neoxanthin synthase
	HanXRQr2_Chr01g0012021	-0.587122	0.0111383	0.0597071	-0.134546	0.782381	0.920592	-0.214338	0.0967627	0.20135	0.185751	0.106086	0.236053	0.63772	0.00225723	0.0146443	-0.134024	0.220926	0.508413	0.737498	0.0622319	0.229229	1.28798	3.01313e-05	0.000187568
	HanXRQr2_Chr03g0086961	0.0443959	0.81414	0.922952	-0.853932	0.258538	0.561502	-1.19929	4.92e-15	1.7e-13	-0.956301	3.84e-10	1.07e-08	0.286625	0.119887	0.300761	-0.508625	5.5e-05	0.00105541	1.43835	0.0501593	0.196101	0.625282	0.000686626	0.00318367
	HanXRQr2_Chr05g0192771	-0.0600697	0.805241	0.918311	-0.147669	0.686843	0.877897							0.28363	0.210785	0.434322	-0.491273	0.0068558	0.0504035	0.807492	0.0536156	0.20647	0.819736	0.000176852	0.000939216
	HanXRQr2_Chr08g0343071	0.198635	0.505725	0.738087	1.32153	0.0221731	0.119374	0.710917	0.00274675	0.0106839	0.822412	0.000530316	0.00331883	2.30651	8.8e-22	3.62e-19	0.150078	0.221599	0.509236	0.512486	0.205898	0.479391	1.73066	1.38664e-05	9.20146e-05	Putative oxidoreductase	9'cis-Neoxanthin to Xanthoxin (R06952)
	HanXRQr2_Chr13g0583651	0.0538164	0.973353	0.991202	-2.87393	0.0078464	0.0558032	-0.164055	0.816667	0.909739	0.316324	0.608518	0.772843	-2.40923	1.29e-05	0.000185146	1.29286	0.01262	0.0790077	0.571587	0.797909	0.939527	-2.29229	0.00338062	0.0129252
	HanXRQr2_Chr11g0474461	6.78429	1.4835e-18	1.8384e-16	9.75694	2.93002e-36	2.80522e-33	3.36372	2.44e-08	3.05e-07	3.16139	1.45e-07	2.44e-06	3.61951	4.34e-15	6.37e-13	3.66184	2.8e-09	1.54e-07	-1.22211	0.0436006	0.177598	1.83399	0.0676478	0.15672	Putative 9-cis-epoxycarotenoid dioxygenase (NCED)
	HanXRQr2_Chr15g0716011	5.26284	0.0675649	0.215773	7.97838	0.00469734	0.0379897	3.32862	0.00488364	0.0173802	2.04726	0.0626426	0.159891	6.88531	0.000527836	0.00440347	0.599099	0.380009	0.677432	-2.69476	0.206065	0.47949
	HanXRQr2_Chr04g0172851	2.9054	5.45014e-05	0.000772973	3.98897	1.19614e-06	3.58404e-05	-0.360117	0.303648	0.473632	0.239884	0.454349	0.641486	1.53842	0.166297	0.372221	1.24209	0.0113279	0.0731225	-1.96976	0.0398601	0.166337	-0.808428	0.232295	0.389491
	HanXRQr2_Chr07g0300651	0.917803	0.00049483	0.00501025	1.15801	0.0132039	0.0823296	0.255546	0.0747175	0.163947	1.06406	4.48e-15	2.7e-13	0.920672	0.000122839	0.00129489	0.780179	1.04e-09	6.28e-08	0.138095	0.770734	0.929906	0.466733	0.0900152	0.194696	Putative oxidoreductase	Xanthoxin to Abscisic Aldehyde (R06954)
	HanXRQr2_Chr15g0686091	0.313391	0.69501	0.858899	-0.857581	0.595544	0.829485	-1.26243	0.514973	NA	-0.101326	0.935724	NA	0.964197	0.331562	0.573597	0.893343	0.16206	0.427594	2.86684	0.0214511	0.104759	1.78397	0.0657713	0.153229
	HanXRQr2_Chr15g0686101	-0.20668	0.697262	0.860217	1.62893	0.418838	0.711199	-0.556993	0.0608169	0.139657	-0.572801	0.163074	0.321847	0.245047	0.405758	0.643244	0.0605176	0.903556	0.965267	4.5351	3.73773e-06	5.6546e-05	6.45	1.79811e-12	3.08275e-11
	HanXRQr2_Chr04g0167441	-0.306072	0.847909	0.938468	-6.18539	0.000596142	0.00751346							-4.60112	0.000339081	0.00304389	0.536641	0.657102	0.861503	4.99286	0.202939	1	-0.785313	0.406665	0.575139
	HanXRQr2_Chr11g0511221	3.26453	0.00945986	0.0528426	-0.235784	0.878005	0.958137	-2.76302	0.0693378	NA	-1.4869	0.381256	NA	-1.02465	0.321536	0.562928	-0.6175	0.309346	0.612382	2.13643	0.112454	0.336492	-1.26729	0.413992	0.581958
	HanXRQr2_Chr15g0686071	-1.85574	0.254047	0.500254	2.726	0.0305908	0.149664	-0.600654	0.438201	0.612541	0.0616779	0.901447	0.971422	-1.20669	0.157963	0.360877	0.741706	0.0284915	0.140902	-5.07948	0.00300308	0.021468	-0.372271	0.653414	0.782701
	HanXRQr2_Chr16g0757401	2.51413	0.0026079	0.0193844	1.76486	0.298947	0.599907	-0.2811	0.384302	0.558842	1.01983	7.4e-05	0.000612228	-0.58845	0.203309	0.423878	0.999014	8.05e-05	0.00145668	-0.448204	0.782928	0.934086	-1.1231	0.21621	0.370501
	HanXRQr2_Chr16g0757481	0.130086	0.967318	1	1.55702	0.409816	0.703034							3.67485	0.351986	1	2.03395	0.400628	0.694724	-1.92915	0.555395	0.83037	-0.427196	0.824656	0.900435
	HanXRQr2_Chr09g0372401	-0.406302	0.0945403	0.26963	-1.43633	0.321546	0.620338	-1.62734	9.26e-09	1.24e-07	1.19399	1.42e-05	0.000143709	-0.140708	0.455509	0.684221	-0.29588	0.139224	0.390139	3.72279	0.00568218	0.0363133	2.77171	1.1311e-18	4.33971e-17
	HanXRQr2_Chr10g0428961	0.593341	0.458368	0.700929	-3.10939	0.0677344	0.257591	-2.16328	0.0822879	0.176835	-1.89166	0.128109	0.27003	-0.5961	0.160837	0.365035	0.0600062	0.900178	0.963754	5.73297	6.11161e-05	0.000724533	2.13688	0.0177942	0.0529183
	HanXRQr2_Chr01g0037801	1.29886	0.4073	0.657509	0.193685	0.923101	0.975053	-3.43531	0.0412675	0.102716	0.758814	0.580343	0.750768	1.02428	0.351955	0.593585	-0.270253	0.78177	0.919358	1.91987	0.206169	0.479675	0.917446	0.627334	0.763875
	HanXRQr2_Chr13g0582371	6.37224	0.00132429	0.0111723	5.73656	1.24503e-10	8.51428e-09	2.08622	0.312645	NA	3.54324	0.0708753	NA	-1.71311	0.0375659	0.13334	1.81464	3.76e-06	0.000105481	-5.22546	5.00234e-08	1.03366e-06	-5.75072	0.0015253	0.00643624
	HanXRQr2_Chr03g0096341	1.02021	0.000211523	0.00247483	-1.36089	0.164028	0.444366	-0.889551	0.178039	0.321126	1.42934	0.100837	0.227314	-0.134182	0.859991	0.938848	0.211679	0.739836	0.899962	0.595023	0.304292	0.611457	-1.69213	0.0616381	0.145656
	HanXRQr2_Chr15g0671741	-3.39019	0.390752	1	-3.69285	0.348738	1							-1.54111	0.703918	1							-0.251406	0.920592	0.957368
	HanXRQr2_Chr02g0078871	0.131155	0.803925	0.917941	-0.00914562	0.99587	0.998676	-1.56898	0.000674774	0.0031781	-0.404198	0.25648	0.44137	-1.35335	0.000318714	0.00289406	0.759671	0.00201412	0.0199678	0.826692	0.605062	0.857658	0.771073	0.260396	0.422455
	HanXRQr2_Chr04g0176401	-4.97871	0.10014	0.279668	-4.40406	0.0423161	0.187068							0.341168	0.745009	0.881646	-1.99831	0.185817	0.462461				0.623901	0.671334	0.796577
	HanXRQr2_Chr10g0425011	0.333177	0.146537	0.3567	-0.405225	0.259145	0.562174	-1.53517	0.057717	0.133969	-0.819045	0.234249	0.413541	0.381039	0.14976	0.34885	-0.086458	0.527102	0.788594	-0.303293	0.392127	0.703047	-0.948695	6.03835e-05	0.000353881
	HanXRQr2_Chr05g0230751	0.641728	0.0391797	0.149223	1.43731	2.17946e-05	0.000455736	0.143018	0.512526	0.676458	0.790403	0.000167054	0.00123723	0.346662	0.296309	0.536273	0.417285	0.00429029	0.035459	-0.370227	0.246562	0.538278	0.522714	0.127714	0.253394
	HanXRQr2_Chr13g0582411	2.35457	0.391026	0.643266	5.57887	0.000687335	0.00841352							-0.370336	0.842221	0.930047	0.492273	0.674278	0.869459	-4.24916	0.0131163	0.0713119	-0.908599	0.744589	0.848087
	HanXRQr2_Chr12g0548071							1.50381	0.0196516	0.0560824	2.06509	0.000266424	0.0018415	-3.01407	0.0510145	0.165716	0.785951	0.163011	0.428797				-2.29714	0.565585	1
	HanXRQr2_Chr01g0037811							1.29442	4.55e-12	1.05e-10	1.02738	4.09e-08	7.68e-07	4.11757	0.101177	0.268013							4.67235	0.05722	0.137411
	HanXRQr2_Chr13g0585841	-1.17531	1.37486e-05	0.000238252	-1.40702	0.00319946	0.0284516	0.167406	0.165977	0.304692	0.00682783	0.954621	1	0.799322	0.0101075	0.0491007	-0.950601	2.61e-12	2.53e-10	0.400355	0.402155	0.712011	0.25507	0.343519	0.511348	Putative aldehyde oxidase (AOX)	Abscisic aldehyde to Abscisic acid (R06957)
	HanXRQr2_Chr13g0585811	-0.44523	0.0447838	0.163552	0.556295	0.260435	0.563348	0.221265	0.0819467	0.176329	-0.332046	0.00902059	0.0348473	0.368096	0.152885	0.353433	-0.795799	7.75e-08	3.27e-06	0.415938	0.388081	0.698916	1.51505	3.08472e-10	4.00377e-09
	HanXRQr2_Chr00c035g0833151	0.926148	0.018758	0.0881198	0.648554	0.239317	0.541992	-0.399545	0.035108	0.0899894	-0.556665	0.00436755	0.019336	0.141865	0.755331	0.887828	0.672737	0.0606697	0.232435	-0.351472	0.526828	0.811738	-0.540405	0.14474	0.278526
ABA conversion to 8'-hydroxy ABA	HanXRQr2_Chr06g0260721	-2.3036	0.564511	1	5.43631	0.0807631	0.287268	3.89684	1.09e-05	8.19e-05	3.33267	0.000120865	0.000936749	-2.68581	0.499225	1	4.31381	0.196668	1	-5.34636	0.158539	0.41193	2.46143	0.538226	1	Putative (+)-abscisic acid 8'-hydroxylase	Abscisic Acid to 8'-Hydroxyabscisic Acid
	HanXRQr2_Chr04g0161841	6.26235	2.78467e-14	2.24053e-12	7.95883	7.71533e-32	5.00389e-29	-1.80557	0.487962	NA	0.855139	0.754568	NA	2.27253	0.258894	0.493468	4.07475	0.000907924	0.0107281	-3.02521	3.39943e-07	6.11849e-06	-1.2197	0.460948	0.625937
	HanXRQr2_Chr06g0250871	2.0969	0.00447798	0.0296889	1.79735	0.00918382	0.0631374	2.11946	5.4e-07	5.27e-06	1.84348	0.00576107	0.0242652	-0.64754	0.0584114	0.182759	1.83045	6.53e-06	0.000170922	-0.954081	0.238558	0.527128	-1.15905	0.0975283	0.207159
	HanXRQr2_Chr17g0783731	-0.0139366	0.984648	0.994796	0.801926	0.183556	0.472896	0.145165	0.874521	0.943735	0.712051	0.440145	0.628482	-0.565356	0.0926187	0.251956	0.577375	0.00525576	0.0414706	-0.113457	0.875915	0.967721	0.781937	0.0543398	0.131783
	HanXRQr2_Chr03g0125931	3.70677	0.0166354	0.0809097	4.93635	1.37935e-06	4.04854e-05	-0.407018	0.503176	0.668119	-1.75406	0.0177596	0.0597302	0.151191	0.916204	0.965501	1.1053	0.504941	0.774349	-1.75812	0.102678	0.318478	-0.402629	0.866938	0.926541
	HanXRQr2_Chr05g0221501	-0.0508043	0.919061	0.968216	-0.465012	0.745007	0.905107	-0.251776	0.256268	0.418939	0.566518	0.0087683	0.0340422	1.155	0.000139395	0.00144883	0.681943	0.00207469	0.0204528	2.20652	0.127162	0.363566	1.86916	5.58427e-06	3.9575e-05
	HanXRQr2_Chr16g0752631	-0.650107	0.0953954	0.271191	-3.42807	0.00549422	0.042907	-0.421989	0.237796	0.397499	0.459255	0.089231	0.208175	0.161659	0.639767	0.819383	0.235685	0.28271	0.583862	2.60178	0.0410497	0.169902	-0.0924059	0.772437	0.866444
	HanXRQr2_Chr10g0447811	2.98665	0.00975885	0.0540848	3.85709	0.0216479	0.117347	-0.305336	0.363382	0.537609	0.813235	0.0122857	0.044662	1.77568	0.00334698	0.0201771	2.52478	7.27e-15	9.96e-13	-0.925745	0.683275	0.894115	0.015195	0.987451	0.993073
	HanXRQr2_Chr05g0198331	0.585086	0.00852158	0.0489524	0.957429	0.018247	0.103946	0.582085	0.0430589	0.106151	0.327688	0.256738	0.441598	2.23043	3.23e-09	1.27e-07	3.05051	1.43e-29	7.51e-27	1.07675	0.0118881	0.0660267	1.5382	3.30952e-12	5.51041e-11
ABA signaling	HanXRQr2_Chr13g0596431	-0.771868	0.0313966	0.127631	-3.82076	0.00475899	0.0384188	0.47601	0.456032	0.628275	0.332004	0.496058	0.680885	1.18041	0.00291781	0.01804	0.496532	0.0435945	0.18712	2.28194	0.0912576	0.295252	-0.68252	0.0326693	0.0876038	Putative polyketide cyclase/dehydrase, START-like domain superfamily (STARTlike)	PYR/PYL
	HanXRQr2_Chr03g0121241	0.344927	0.300282	0.551852	-1.66184	0.0311481	0.151524	-0.508374	0.333757	0.506475	0.791579	0.065822	0.165955	0.159473	0.573516	0.775347	0.207071	0.330607	0.632365	0.838484	0.28717	0.590357	-1.06178	0.000227157	0.00117727
	HanXRQr2_Chr07g0285411	0.543045	0.309074	0.561635	-2.20635	0.105894	0.341001	0.525774	0.396039	0.571301	-0.240159	0.681823	0.824213	-0.330639	0.397432	0.635947	0.578328	0.0075087	0.0541197	2.17303	0.128619	0.366151	-0.484633	0.213404	0.36687
	HanXRQr2_Chr06g0242911	-1.52784	3.48682e-09	1.31233e-07	-3.26041	0.040592	0.181516	0.316317	0.37874	0.553136	0.471741	0.167054	0.327067	0.971097	2.73e-05	0.000356373	-0.413175	0.000420893	0.00572707	1.69496	0.26997	0.569123	0.0409651	0.870294	0.928843
	HanXRQr2_Chr10g0429361	-1.98935	0.0132196	0.0677571	-5.20319	6.52772e-07	2.12368e-05	-0.15355	0.683201	0.814993	-0.18413	0.540757	0.718718	-1.63257	1.04e-13	1.2e-11	-1.70287	0.00272801	0.0252367	2.55215	0.0339602	0.147552	-0.547967	0.0112093	0.0358017
	HanXRQr2_Chr06g0246931	0.401224	0.0883089	0.25802	1.1961	0.0386044	0.175374	0.888376	1.53e-05	0.000111228	0.0572622	0.773772	0.889592	0.911914	2.12e-06	3.84e-05	-0.183999	0.241526	0.535092	-0.217526	0.697758	0.900836	0.665152	0.0068728	0.0237004
	HanXRQr2_Chr04g0182281	-0.220109	0.44482	0.68981	0.199264	0.903377	0.967302	1.77659	1.68e-05	0.000120807	1.18937	0.00263251	0.0127478	0.234824	0.294131	0.533911	-0.0933478	0.426402	0.716006	0.701516	0.656972	0.883848	1.20145	9.24101e-06	6.32256e-05
	HanXRQr2_Chr17g0780891	-0.709362	0.138164	0.343597	-0.647723	0.421356	0.713479	-1.32262	1.08e-08	1.44e-07	-1.22932	9.45e-08	1.65e-06	1.25224	0.693604	1				-0.737186	0.414119	0.722696	-0.563415	0.0738394	0.16771
	HanXRQr2_Chr06g0241551	-0.877568	0.000378204	0.00400219	-0.657104	0.120612	0.370551	-0.626838	0.00490484	0.0174407	0.160421	0.440643	0.629005	0.232368	0.265643	0.501593	-0.250083	0.0460161	0.19403	-0.527971	0.246476	0.53815	-0.207899	0.350029	0.518223
	HanXRQr2_Chr02g0070891	0.0497322	0.866567	0.945518	-0.274081	0.527824	0.789684	-0.428935	0.172986	0.314118	-0.477964	0.136082	0.282094	-0.322033	0.333607	0.575786	-0.202977	0.34481	0.64538	0.0810479	0.874833	0.967413	-0.138285	0.5786	0.726006
	HanXRQr2_Chr15g0707601	10.9229	7.08082e-19	9.09649e-17	8.04397	1.19777e-05	0.000266982							6.03787	4.87e-10	2.35e-08	2.59674	0.0904332	0.299853	1.89887	0.0763317	0.26347				Putative protein-serine/threonine phosphatase	PP2C
	HanXRQr2_Chr13g0591151	9.27857	2.60724e-12	1.63653e-10	5.09264	0.00366404	0.0315357	4.35576	0.00431802	0.0156501	4.58948	0.00262496	0.0127224	9.07023	6.62e-10	3.09e-08	4.05936	1.83e-16	3.04e-14	-0.0878435	0.955299	0.987779	-4.19812	0.104572	0.218347
	HanXRQr2_Chr08g0360961	8.81629	9.65789e-32	2.90793e-29	7.49011	6.78548e-39	7.57919e-36	3.71228	6.1e-08	7.09e-07	4.62266	3.61e-11	1.2e-09	3.76113	7.21e-26	4.4e-23	5.44646	1.95e-20	5.05e-18	-0.871784	0.0660334	0.238673	-2.1182	0.000479249	0.0023114
	HanXRQr2_Chr06g0260851	-3.60685	0.360457	1	-0.586669	0.877624	0.957981										-2.54608	0.52387	1	-3.28007	0.407296	1	-0.192326	0.93734	0.966628
	HanXRQr2_Chr14g0664951	4.98335	4.11298e-63	4.28417e-60	4.92012	1.32993e-15	2.09717e-13	1.55674	2.86e-07	2.93e-06	3.03235	6.4e-23	1.02e-20	6.27131	4.42e-137	1.84e-132	3.60754	2.27e-10	1.56e-08	-0.564907	0.29664	0.601954	-0.544666	0.161481	0.301708
	HanXRQr2_Chr05g0198501	8.35135	2.83133e-07	7.54631e-06	8.40236	7.02497e-12	6.02305e-10	3.64613	3.86e-05	0.000254406	7.29603	1.21e-07	2.06e-06	10.1192	2.97e-20	1.01e-17	5.11147	3.84e-07	1.39e-05	-0.100764	0.913129	0.976965	0.00243123	0.999213	0.999494
	HanXRQr2_Chr09g0381581	2.02392	9.36932e-15	7.799e-13	1.59211	0.000218563	0.00332022	0.380621	0.0995821	0.205945	0.960905	2.28e-05	0.000217489	2.65467	9.95e-39	1.88e-35	1.22855	4.33e-11	3.41e-09	-0.546234	0.145537	0.392791	-0.891451	0.00350573	0.0133546
	HanXRQr2_Chr05g0210491	-0.71474	0.579393	0.788356	-6.47066	0.000635618	0.00789585							-0.616462	0.71721	0.866094	-4.12748	0.0527388	0.212147	2.91164	0.321425	0.631102	-2.78568	0.0358757	0.094477
	HanXRQr2_Chr09g0417071	0.312422	0.215033	0.451734	-0.369018	0.252683	0.556012	0.847248	0.000464822	0.00229997	1.22103	5.71e-08	1.04e-06	0.846676	4.77e-05	0.000574198	0.173706	0.22956	0.520076	-0.0668486	0.823552	0.949325	-0.656043	0.0155103	0.0471064
	HanXRQr2_Chr09g0400821	-0.661043	0.572462	0.784089	-5.23887	0.00750383	0.0539002							6.25222	0.00564874	0.030788	-3.99308	0.282778	1	6.40533	0.0552659	0.21076	1.93553	0.0170189	0.051003
	HanXRQr2_Chr10g0459251	0.267585	0.232597	0.473828	-0.484754	0.557274	0.807253	-0.0709858	0.612459	0.758467	0.687507	5.74e-09	1.28e-07	0.44768	0.0446536	0.150871	-0.0761416	0.630201	0.848451	0.439753	0.573236	0.840956	-0.233555	0.384342	0.552898
	HanXRQr2_Chr09g0363031	5.57576	9.58606e-98	1.75927e-94	6.43736	5.59842e-46	8.65839e-43	3.4705	5.18e-08	6.12e-07	3.59143	1.13e-08	2.37e-07	4.09904	2.83e-44	7.35e-41	3.27362	2.91e-10	1.96e-08	-1.61043	0.000934739	0.00797063	-0.651624	0.0727272	0.165827
	HanXRQr2_Chr15g0720051	4.80406	7.02183e-19	9.05088e-17	4.73643	7.76793e-11	5.53823e-09							2.36041	1.45e-07	3.67e-06	3.95315	2.6e-24	9.39e-22	-3.02462	2.90745e-10	8.16823e-09	-3.00402	2.19754e-05	0.000140564
	HanXRQr2_Chr09g0373871	0.355397	0.233126	0.474435	1.47768	3.98072e-05	0.000772905	0.278737	0.212906	0.36628	1.40034	4.19e-13	1.92e-11	1.10037	3.17e-07	7.21e-06	0.314439	0.0165025	0.0957195	-0.635138	0.0885338	0.29002	0.580346	0.0603667	0.143357
	HanXRQr2_Chr07g0311101				0.930194	0.812541	1													-2.82766	0.477086	1	-1.88057	0.640601	1
	HanXRQr2_Chr07g0311111				-4.29094	0.00479531	0.0386576							-4.41832	0.260586	1	1.81919	0.651891	1	-1.83338	0.650399	1	-6.14971	0.000302061	0.00152533
	HanXRQr2_Chr13g0607501	11.206	1.34255e-15	1.22321e-13	12.2923	6.50922e-30	3.73918e-27	2.17111	7.97e-05	0.000485994	2.55251	4.86e-06	5.56e-05	13.3196	4.8e-28	3.45e-25	10.64	5.9e-24	2.08e-21	-0.0376742	0.938137	0.983997	1.18369	0.712727	0.82586	Putative protein kinase CAMK-OST1L family	SnRK2
	HanXRQr2_Chr03g0132901	-0.786738	0.0449273	0.163844	-2.70444	0.0956763	0.319538	-3.07138	9.95e-32	2.24e-29	-0.767509	0.00103307	0.00585038	-0.596498	0.0220673	0.0894546	-0.849937	4.69e-06	0.00012842	0.883601	0.581247	0.845344	-0.94843	0.00196837	0.00803996
	HanXRQr2_Chr06g0242431	-0.679275	0.0817983	0.245064	-1.7414	0.275988	0.579592	-1.00059	5.63e-05	0.000356218	-1.31951	1.18e-08	2.47e-07	-1.21787	1.54e-06	2.9e-05	-0.100324	0.614169	0.840552	-0.0107661	0.994581	0.997919	-0.987342	0.000435651	0.00212074
	HanXRQr2_Chr12g0555621	-0.0753742	0.730239	0.878878	-0.685567	0.376897	0.674211	0.78766	0.0130114	0.039887	1.12125	0.000155367	0.0011636	1.49804	1.83e-14	2.43e-12	0.366857	0.00405607	0.0339516	0.707787	0.35176	0.663308	0.180848	0.375606	0.544547
	HanXRQr2_Chr11g0487221	-0.0259922	0.901133	0.960485	-0.848144	0.0405389	0.181396	-0.038687	0.792779	0.893608	0.16537	0.257986	0.442949	0.232731	0.183489	0.397763	0.251542	0.054093	0.215577	0.689747	0.0256491	0.119807	-0.039241	0.887728	0.938824
	HanXRQr2_Chr11g0504421	-0.517105	0.788329	0.910361	-6.48781	0.0280589	0.140736							5.91136	0.0102846	0.049821	-0.841455	0.272559	0.572155	4.7382	0.227274	1	-1.13751	0.429638	0.596947
	HanXRQr2_Chr16g0750251	-1.56049	3.93684e-14	3.12193e-12	-2.56297	3.78273e-14	4.6516e-12	-1.31359	5.18e-13	1.37e-11	-0.620596	0.000445065	0.00285386	0.0153825	0.938112	0.974748	-0.625212	4.8e-06	0.000131136	1.16445	0.00212396	0.0160788	0.262276	0.182185	0.328431
	HanXRQr2_Chr16g0731451	0.0772066	0.689982	0.855929	-0.745394	0.395885	0.690866	-0.128098	0.300175	0.469749	0.410326	0.000695799	0.00417504	0.380112	0.0575544	0.180832	0.283293	0.0487395	0.20172	0.854067	0.310693	0.618919	0.113778	0.595924	0.740375
	HanXRQr2_Chr06g0270371	0.378653	0.588141	0.793856	-0.616154	0.664847	0.866445	-0.45007	0.312895	0.484001	-0.938496	0.048255	0.130923	-0.308504	0.49688	0.718266	0.176111	0.695426	0.87952	0.747252	0.618595	0.864624	-0.167076	0.767701	0.863314
	HanXRQr2_Chr10g0442281	0.175109	0.334461	0.588053	-0.193292	0.722158	0.894027	0.255916	0.0578257	0.134149	0.175743	0.180577	0.345114	0.271026	0.162506	0.36698	0.281809	0.0123619	0.0778381	0.59693	0.253237	0.547265	0.318111	0.128035	0.253843
	HanXRQr2_Chr10g0419071	0.594891	0.044525	0.162911	0.330699	0.3557	0.653198	0.755492	0.0269144	0.0725036	-0.129935	0.739185	0.865393	0.254305	0.32424	0.565904	0.205262	0.509825	0.77727	0.787482	0.0278891	0.127441	0.611535	0.0384411	0.0998914
	HanXRQr2_Chr09g0398901	0.16409	0.55368	0.771937	-1.37438	0.000306281	0.00437509	-0.934793	0.00451019	0.0162665	-1.64171	8.3e-07	1.16e-05	-0.889404	2.46e-05	0.000326357	0.235743	0.13656	0.385582	0.0900763	0.836936	0.954438	-1.34957	3.48862e-07	3.0062e-06
	HanXRQr2_Chr03g0110581	0.0223635	0.967987	0.988748	-0.248331	0.811455	0.932226	0.261385	0.431112	0.605449	1.27335	3.2e-06	3.83e-05	1.61894	1.07e-10	6.02e-09	0.324448	0.102858	0.324309	0.651438	0.576535	0.842812	0.457786	0.176352	0.321043
	HanXRQr2_Chr15g0713271	0.875603	0.404538	0.654926	-1.28025	0.116609	0.362732	-2.27813	0.00133489	0.00572808	-8.85131	1.17e-10	3.59e-09	-0.543336	0.298008	0.537825	-1.79224	0.00101807	0.0117094	0.689076	0.475951	0.775003	-1.36408	0.119176	0.240711
	HanXRQr2_Chr12g0558601	-2.76546	3.4604e-14	2.7553e-12	-6.89056	0.000256822	0.00379254	-1.63553	0.180778	0.3248	-1.18572	0.354913	0.546511	-2.0262	2.26e-16	4.12e-14	-1.54017	4.29e-08	1.9e-06	3.04438	0.102888	0.318872	-0.988394	0.000187799	0.000992176
	HanXRQr2_Chr05g0208711	-0.746392	0.136821	0.342141	-1.07047	0.404922	0.699202							0.093059	0.845882	0.932015	-0.717885	0.206307	0.490791	1.72276	0.197723	0.465643	1.48886	0.000305371	0.00154004
	HanXRQr2_Chr05g0237301	2.83428	1.02527e-18	1.29554e-16	2.3947	2.5574e-08	1.13006e-06							1.57843	1.49e-13	1.68e-11	1.38494	1.04e-07	4.21e-06	0.367905	0.457723	0.760874	0.0211398	0.95102	0.974112
	HanXRQr2_Chr09g0413881	-0.614767	0.00814589	0.0472734	0.657019	0.134551	0.395673	0.325426	0.276345	0.44221	1.19989	1.33e-07	2.24e-06	0.814749	1.85e-05	0.000254213	-0.708816	4.02e-10	2.63e-08	-0.504301	0.197387	0.465228	0.864164	0.00205187	0.00833562
	HanXRQr2_Chr03g0126281	0.81008	0.0237322	0.104553	-0.432693	0.783331	0.92121	-0.928037	0.0210964	0.0595032	-1.17351	0.000995201	0.00566381	0.466418	0.0398696	0.139059	0.1933	0.264708	0.563254	1.38612	0.34973	0.661197	0.228682	0.605847	0.748014
	HanXRQr2_Chr02g0068761	-0.413891	0.0468323	0.168568	-0.485913	0.292195	0.594038	0.0272425	0.812906	0.907021	-0.243107	0.0402671	0.114009	0.192423	0.393463	0.632372	-0.0882431	0.524854	0.787154	0.592235	0.195313	0.461757	0.607503	0.00313918	0.0121335
	HanXRQr2_Chr14g0631891	-0.206016	0.280252	0.530419	-0.284562	0.221366	0.520395	0.291575	0.0635591	0.144808	-0.147184	0.350676	0.542442	-0.220579	0.249495	0.482256	0.624307	1.93e-07	7.49e-06	-0.25509	0.256976	0.552094	-0.241169	0.253652	0.414599
	HanXRQr2_Chr04g0145031	2.0729	2.19896e-11	1.20896e-09	5.5045	1.00318e-22	3.10298e-20	0.756792	0.0600268	0.138252	1.71077	1.12e-05	0.000116666	3.10742	2.25e-41	4.68e-38	1.42657	3.28e-15	4.67e-13	-1.21497	0.0118988	0.0660573	2.30721	2.39955e-09	2.7877e-08
	HanXRQr2_Chr15g0695271	-0.165114	0.515619	0.744882	-0.514252	0.332412	0.630363	0.301682	0.0444929	0.109002	0.0373595	0.788056	0.89892	0.727555	4.15e-05	0.00050914	-0.0367727	0.759244	0.908677	-0.649073	0.259582	0.555952	-0.912638	3.58037e-07	3.07843e-06
	HanXRQr2_Chr15g0684331	0.736029	0.015328	0.0757631	1.0283	0.50321	0.77358	0.257239	0.181956	0.326425	0.160134	0.400626	0.591452	0.319993	0.17837	0.390283	0.287665	0.0425173	0.184029	-0.525729	0.722231	0.911832	-0.152571	0.633377	0.768237
	HanXRQr2_Chr17g0797331	1.14465	1.75841e-08	5.87253e-07	2.25029	4.68919e-15	6.75831e-13	0.936259	4.98e-08	5.9e-07	0.769201	5.79e-06	6.51e-05	0.429607	0.0245733	0.0971107	0.431166	0.000569415	0.00733504	-0.901176	0.00334394	0.0234777	0.295819	0.161535	0.301783
	HanXRQr2_Chr04g0173171	0.493115	0.0104218	0.0567234	0.232785	0.533891	0.79333	0.347149	0.0290394	0.0772147	0.102406	0.512037	0.695405	0.776332	0.00012583	0.00132105	0.302006	0.0159757	0.0936182	-0.0210271	0.927773	0.98097	-0.18699	0.483514	0.646348
	HanXRQr2_Chr07g0308661	-0.262539	0.164082	0.383302	-0.846876	0.115298	0.359958	-0.625744	1.36e-08	1.78e-07	-0.257603	0.0161644	0.0555137	0.141027	0.445079	0.676129	-0.165957	0.185174	0.461597	-0.0156036	0.976216	0.993005	-0.512452	0.006815	0.0235207
	HanXRQr2_Chr17g0822011	-0.0133367	0.940929	0.978512	0.338639	0.286499	0.58835	0.296061	0.263748	0.427519	0.454882	0.0846955	0.200326	0.570699	0.00978507	0.0478307	0.134227	0.183002	0.458833	-0.168732	0.598382	0.854075	0.278428	0.16905	0.311734
	HanXRQr2_Chr06g0264621	0.542734	0.00977753	0.0541495	0.15861	0.775487	0.918076	1.78592	2.71e-22	2.29e-20	2.13378	1.74e-33	8.68e-31	1.0045	1.06e-08	3.67e-07	0.665613	2.43e-06	7.19e-05	-0.0627532	0.905831	0.975292	-0.359226	0.12452	0.248721
	HanXRQr2_Chr05g0218961	-0.0886615	0.728495	0.877968	-0.398659	0.571079	0.81579	0.897264	0.000149611	0.000850877	0.737689	0.00175386	0.0091122	1.29906	1.5e-12	1.36e-10	-0.502642	1.74e-05	0.000396954	0.423712	0.544265	0.823394	0.197452	0.433212	0.600231
	HanXRQr2_Chr05g0203811	0.252457	0.575133	0.785935	-2.51775	3.67671e-06	9.67568e-05	1.46521	0.1199	0.23814	-0.346842	0.524053	0.70589	-1.50113	3.03e-09	1.19e-07	-0.704519	0.000147788	0.00242211	-0.366843	0.516635	0.80518	-3.04049	5.98583e-14	1.23654e-12
	HanXRQr2_Chr05g0231561	-0.982688	8.9078e-07	2.09461e-05	-1.8999	0.000136924	0.00223452	-0.107892	0.492383	0.659077	-0.074005	0.646982	0.799379	0.29438	0.165535	0.371017	-0.00141797	0.990717	0.997389	1.29414	0.00496015	0.0325081	0.464374	0.0506811	0.124661
	HanXRQr2_Chr11g0501111	1.01947	0.000811757	0.00755131	0.807431	0.155763	0.431927	2.76304	3.43e-28	5.42e-26	2.99463	2.12e-34	1.24e-31	1.55953	5.96e-18	1.46e-15	0.890673	8.37e-11	6.31e-09	0.0343313	0.957287	0.988269	-0.0956808	0.690842	0.809765
	HanXRQr2_Chr09g0404671	3.87223	2.01775e-31	5.98187e-29	4.22571	4.7942e-11	3.59663e-09	3.63521	2.89e-22	2.44e-20	3.66101	1.18e-21	1.66e-19	3.9832	6.86e-42	1.5e-38	2.64028	4.02e-38	3.69e-35	-0.255245	0.707831	0.905619	0.176634	0.608117	0.749511	Putative transcription factor bZIP family	ABF
	HanXRQr2_Chr04g0152031	0.881451	1.96717e-05	0.000322754	1.42185	0.00025967	0.00382615	1.27869	0.000277696	0.00146271	1.33484	1.16e-05	0.000120141	0.409198	0.0709952	0.209601	0.434523	0.000274448	0.00404208	-0.891711	0.0301378	0.135183	-0.251752	0.222934	0.378384
	HanXRQr2_Chr02g0055701	0.501763	0.550287	0.769662	1.57467	0.317729	0.616522	0.478025	0.637635	0.779517	0.27816	0.785474	0.897117	0.638058	0.228429	0.456008	-0.558159	0.0891578	0.297087	0.584263	0.683326	0.894125	1.75275	0.0656591	0.153051
	HanXRQr2_Chr10g0431641	-1.72127	0.670293	1	2.79718	0.482422	1							0.563058	0.780403	0.900477	2.0555	0.295026	0.597225	-2.70055	0.497806	1	1.8797	0.642078	1
	HanXRQr2_Chr16g0738581	2.43618	5.1413e-23	9.25914e-21	2.13377	7.32389e-05	0.00131181	-0.257907	0.22716	0.384383	-0.27598	0.198044	0.36853	1.62156	6.87e-10	3.19e-08	0.499675	0.0103735	0.0685158	-0.671462	0.190731	0.455194	-0.888149	0.00148252	0.00627806
	HanXRQr2_Chr11g0468621	1.31422	0.00797168	0.0464583	2.47957	0.00101897	0.0115647	0.884815	0.0261428	0.0708343	0.602739	0.172316	0.334232	0.531934	0.114302	0.291397	0.270426	0.391813	0.687076	0.835301	0.135287	0.377041	2.0936	0.00175009	0.0072629

## Sheet: Overview_significant
		UROS						UNIPD
		AB4vsAB0_PL			DF4vsDF0_PL			DF stress vs DF control leaves
	gene_id	log2FoldChange	pvalue	padj	log2FoldChange	pvalue	padj	log2FoldChange	pvalue	padj	Description (group name)	Reaction
ABA biosynthesis	HanXRQr2_Chr15g0719741	-0.559751	0.00515801	0.0331536	-0.231566	0.466846	0.747866	1.33708	0.00184398	0.0114809	Putative beta-carotene 3-hydroxylase	beta-Cryptoxanthin to Zeaxanthin (R07559)
	HanXRQr2_Chr04g0180651	0.871683	0.0481395	0.171501	2.01911	0.000472748	0.00627175				Putative zeaxanthin epoxidase	Zeaxanthin to Antheraxanthin (R06946)
	HanXRQr2_Chr08g0343071	0.198635	0.505725	0.738087	1.32153	0.0221731	0.119374	1.24907	3.94286e-06	7.21076e-05	Putative oxidoreductase	9'cis-Neoxanthin to Xanthoxin (R06952)
	HanXRQr2_Chr11g0474461	6.78429	1.4835e-18	1.8384e-16	9.75694	2.93002e-36	2.80522e-33	3.1681	5.99682e-05	0.000704626	Putative 9-cis-epoxycarotenoid dioxygenase (NCED)
	HanXRQr2_Chr15g0716011	5.26284	0.0675649	0.215773	7.97838	0.00469734	0.0379897
	HanXRQr2_Chr04g0172851	2.9054	5.45014e-05	0.000772973	3.98897	1.19614e-06	3.58404e-05
	HanXRQr2_Chr07g0300651	0.917803	0.00049483	0.00501025	1.15801	0.0132039	0.0823296	1.02021	2.06165e-09	1.04845e-07	Putative oxidoreductase	Xanthoxin to Abscisic Aldehyde (R06954)
	HanXRQr2_Chr04g0167441	-0.306072	0.847909	0.938468	-6.18539	0.000596142	0.00751346
	HanXRQr2_Chr16g0757401	2.51413	0.0026079	0.0193844	1.76486	0.298947	0.599907
	HanXRQr2_Chr13g0582371	6.37224	0.00132429	0.0111723	5.73656	1.24503e-10	8.51428e-09
	HanXRQr2_Chr03g0096341	1.02021	0.000211523	0.00247483	-1.36089	0.164028	0.444366
	HanXRQr2_Chr10g0425011	0.333177	0.146537	0.3567	-0.405225	0.259145	0.562174	-1.11691	2.79055e-05	0.000379152
	HanXRQr2_Chr05g0230751	0.641728	0.0391797	0.149223	1.43731	2.17946e-05	0.000455736
	HanXRQr2_Chr13g0582411	2.35457	0.391026	0.643266	5.57887	0.000687335	0.00841352
	HanXRQr2_Chr12g0548071							2.58103	2.92507e-05	0.000392959
	HanXRQr2_Chr01g0037811							1.09766	2.1021e-10	1.42088e-08
	HanXRQr2_Chr13g0585841	-1.17531	1.37486e-05	0.000238252	-1.40702	0.00319946	0.0284516				Putative aldehyde oxidase (AOX)	Abscisic aldehyde to Abscisic acid (R06957)
ABA conversion to 8'-hydroxy ABA	HanXRQr2_Chr06g0260721	-2.3036	0.564511	1	5.43631	0.0807631	0.287268	4.59737	8.50312e-06	0.000139025	Putative (+)-abscisic acid 8'-hydroxylase	Abscisic Acid to 8'-Hydroxyabscisic Acid
	HanXRQr2_Chr04g0161841	6.26235	2.78467e-14	2.24053e-12	7.95883	7.71533e-32	5.00389e-29
	HanXRQr2_Chr06g0250871	2.0969	0.00447798	0.0296889	1.79735	0.00918382	0.0631374
	HanXRQr2_Chr03g0125931	3.70677	0.0166354	0.0809097	4.93635	1.37935e-06	4.04854e-05
	HanXRQr2_Chr16g0752631	-0.650107	0.0953954	0.271191	-3.42807	0.00549422	0.042907
ABA signaling	HanXRQr2_Chr13g0596431	-0.771868	0.0313966	0.127631	-3.82076	0.00475899	0.0384188				Putative polyketide cyclase/dehydrase, START-like domain superfamily (STARTlike)	PYR/PYL
	HanXRQr2_Chr06g0242911	-1.52784	3.48682e-09	1.31233e-07	-3.26041	0.040592	0.181516
	HanXRQr2_Chr10g0429361	-1.98935	0.0132196	0.0677571	-5.20319	6.52772e-07	2.12368e-05
	HanXRQr2_Chr04g0182281	-0.220109	0.44482	0.68981	0.199264	0.903377	0.967302	1.20983	0.00371627	0.0201412
	HanXRQr2_Chr17g0780891	-0.709362	0.138164	0.343597	-0.647723	0.421356	0.713479	-1.03905	0.00010757	0.00115034
	HanXRQr2_Chr15g0707601	10.9229	7.08082e-19	9.09649e-17	8.04397	1.19777e-05	0.000266982				Putative protein-serine/threonine phosphatase	PP2C
	HanXRQr2_Chr13g0591151	9.27857	2.60724e-12	1.63653e-10	5.09264	0.00366404	0.0315357	5.71758	0.000361469	0.00308765
	HanXRQr2_Chr08g0360961	8.81629	9.65789e-32	2.90793e-29	7.49011	6.78548e-39	7.57919e-36	4.33465	8.14883e-09	3.53138e-07
	HanXRQr2_Chr14g0664951	4.98335	4.11298e-63	4.28417e-60	4.92012	1.32993e-15	2.09717e-13	3.05114	1.95527e-15	4.43957e-13
	HanXRQr2_Chr05g0198501	8.35135	2.83133e-07	7.54631e-06	8.40236	7.02497e-12	6.02305e-10	7.46106	1.89311e-08	7.38956e-07
	HanXRQr2_Chr09g0381581	2.02392	9.36932e-15	7.799e-13	1.59211	0.000218563	0.00332022
	HanXRQr2_Chr05g0210491	-0.71474	0.579393	0.788356	-6.47066	0.000635618	0.00789585
	HanXRQr2_Chr09g0363031	5.57576	9.58606e-98	1.75927e-94	6.43736	5.59842e-46	8.65839e-43	3.60318	1.46721e-07	4.36802e-06
	HanXRQr2_Chr15g0720051	4.80406	7.02183e-19	9.05088e-17	4.73643	7.76793e-11	5.53823e-09
	HanXRQr2_Chr09g0373871	0.355397	0.233126	0.474435	1.47768	3.98072e-05	0.000772905	1.30072	6.14579e-09	2.75373e-07
	HanXRQr2_Chr13g0607501	11.206	1.34255e-15	1.22321e-13	12.2923	6.50922e-30	3.73918e-27	2.85592	0.00044445	0.00364444	Putative protein kinase CAMK-OST1L family	SnRK2
	HanXRQr2_Chr06g0242431	-0.679275	0.0817983	0.245064	-1.7414	0.275988	0.579592	-1.2737	2.40194e-06	4.72504e-05
	HanXRQr2_Chr12g0555621	-0.0753742	0.730239	0.878878	-0.685567	0.376897	0.674211	1.03519	0.00244536	0.01437
	HanXRQr2_Chr16g0750251	-1.56049	3.93684e-14	3.12193e-12	-2.56297	3.78273e-14	4.6516e-12
	HanXRQr2_Chr09g0398901	0.16409	0.55368	0.771937	-1.37438	0.000306281	0.00437509	-1.60818	2.04636e-05	0.000291812
	HanXRQr2_Chr15g0713271	0.875603	0.404538	0.654926	-1.28025	0.116609	0.362732	-8.65561	1.15959e-07	3.55394e-06
	HanXRQr2_Chr12g0558601	-2.76546	3.4604e-14	2.7553e-12	-6.89056	0.000256822	0.00379254
	HanXRQr2_Chr05g0237301	2.83428	1.02527e-18	1.29554e-16	2.3947	2.5574e-08	1.13006e-06
	HanXRQr2_Chr03g0126281	0.81008	0.0237322	0.104553	-0.432693	0.783331	0.92121	-1.33653	0.000749909	0.00557238
	HanXRQr2_Chr04g0145031	2.0729	2.19896e-11	1.20896e-09	5.5045	1.00318e-22	3.10298e-20	1.51905	6.82068e-05	0.000789631
	HanXRQr2_Chr17g0797331	1.14465	1.75841e-08	5.87253e-07	2.25029	4.68919e-15	6.75831e-13
	HanXRQr2_Chr06g0264621	0.542734	0.00977753	0.0541495	0.15861	0.775487	0.918076	1.6649	1.97743e-08	7.64464e-07
	HanXRQr2_Chr05g0203811	0.252457	0.575133	0.785935	-2.51775	3.67671e-06	9.67568e-05
	HanXRQr2_Chr05g0231561	-0.982688	8.9078e-07	2.09461e-05	-1.8999	0.000136924	0.00223452
	HanXRQr2_Chr11g0501111	1.01947	0.000811757	0.00755131	0.807431	0.155763	0.431927	3.00237	4.51809e-33	9.71149e-30
	HanXRQr2_Chr09g0404671	3.87223	2.01775e-31	5.98187e-29	4.22571	4.7942e-11	3.59663e-09	3.91594	2.83945e-20	1.63481e-17	Putative transcription factor bZIP family	ABF
	HanXRQr2_Chr04g0152031	0.881451	1.96717e-05	0.000322754	1.42185	0.00025967	0.00382615	1.01458	0.00280577	0.0160396
	HanXRQr2_Chr16g0738581	2.43618	5.1413e-23	9.25914e-21	2.13377	7.32389e-05	0.00131181
	HanXRQr2_Chr11g0468621	1.31422	0.00797168	0.0464583	2.47957	0.00101897	0.0115647

## Sheet: Overview_significant_fpkm
		AB4vsAB0_PL									DF4vsDF0_PL
	gene_id	log2FoldChange	pvalue	padj	MS4_AB8_PL1_fpkm	MS4_AB8_PL2_fpkm	MS4_AB8_PL3_fpkm	MS0_AB8_PL1_fpkm	MS0_AB8_PL2_fpkm	MS0_AB8_PL3_fpkm	log2FoldChange	pvalue	padj	MS4_DF2_PL1_fpkm	MS4_DF2_PL2_fpkm	MS4_DF2_PL3_fpkm	MS0_DF2_PL1_fpkm	MS0_DF2_PL2_fpkm	MS0_DF2_PL3_fpkm
ABA biosynthesis	HanXRQr2_Chr15g0719741	-0.559751	0.00515801	0.0331536	17.4563	20.0426	19.6584	32.9756	26.8078	31.9384	-0.231566	0.466846	0.747866	76.8434	63.1858	63.9743	97.3076	76.1354	62.4765
	HanXRQr2_Chr04g0180651	0.871683	0.0481395	0.171501	2.33069	2.527	2.31332	1.18936	2.12179	0.976203	2.01911	0.000472748	0.00627175	5.65487	1.9428	3.93881	1.19918	0.835652	0.766246
	HanXRQr2_Chr08g0343071	0.198635	0.505725	0.738087	162.093	79.4339	115.109	139.395	133.705	65.4367	1.32153	0.0221731	0.119374	92.5965	76.8181	77.5195	53.4855	28.7256	15.4244
	HanXRQr2_Chr11g0474461	6.78429	1.4835e-18	1.8384e-16	41.9598	42.2627	19.0283	0.521107	0.070991	0.417021	9.75694	2.93002e-36	2.80522e-33	125.992	66.551	45.2068	0.161826	0.0668591	0.0431645
	HanXRQr2_Chr15g0716011	5.26284	0.0675649	0.215773	0.188316	0.203714	0	0	0	0	7.97838	0.00469734	0.0379897	1.93993	0.555663	0	0	0	0
	HanXRQr2_Chr04g0172851	2.9054	5.45014e-05	0.000772973	1.94792	2.86721	0.492991	0.205804	0.315415	0.247045	3.98897	1.19614e-06	3.58404e-05	12.2086	6.59739	1.68775	0.453186	0.435683	0.392086
	HanXRQr2_Chr07g0300651	0.917803	0.00049483	0.00501025	73.5639	57.7553	34.4087	33.8597	33.2861	27.9901	1.15801	0.0132039	0.0823296	63.8677	48.2628	36.4133	27.9448	23.6621	14.1715
	HanXRQr2_Chr04g0167441	-0.306072	0.847909	0.938468	0.242265	0	0.433914	0.196237	0.280702	0.434881	-6.18539	0.000596142	0.00751346	0	0	0	0.631558	0.717561	0.162547
	HanXRQr2_Chr16g0757401	2.51413	0.0026079	0.0193844	3.7122	2.48097	0.508836	0.662747	0.225717	0.373979	1.76486	0.298947	0.599907	5.08307	3.88964	0	1.71509	0.779458	0.152491
	HanXRQr2_Chr13g0582371	6.37224	0.00132429	0.0111723	0.145753	0.516016	0.783161	0	0	0	5.73656	1.24503e-10	8.51428e-09	10.5202	6.19306	37.3324	0.269973	0.511228	0.205365
	HanXRQr2_Chr03g0096341	1.02021	0.000211523	0.00247483	18.3693	34.6786	23.1034	11.4748	15.3374	14.135	-1.36089	0.164028	0.444366	9.91125	26.7333	13.1526	5.8017	46.4278	72.7815
	HanXRQr2_Chr10g0425011	0.333177	0.146537	0.3567	30.439	31.8341	28.8892	32.8307	24.8736	21.1177	-0.405225	0.259145	0.562174	34.7615	48.0412	28.2925	51.6426	43.8881	49.4493
	HanXRQr2_Chr05g0230751	0.641728	0.0391797	0.149223	43.6632	54.4943	44.4571	49.8447	31.7843	18.1103	1.43731	2.17946e-05	0.000455736	51.703	73.931	56.588	27.0342	18.8418	20.3613
	HanXRQr2_Chr13g0582411	2.35457	0.391026	0.643266	0.211013	0.513602	0	0.15383	0	0	5.57887	0.000687335	0.00841352	0.30032	1.07405	12.306	0.130284	0.148025	0
	HanXRQr2_Chr12g0548071
	HanXRQr2_Chr01g0037811
	HanXRQr2_Chr13g0585841	-1.17531	1.37486e-05	0.000238252	4.84873	3.73177	3.5949	6.63407	11.8205	11.4237	-1.40702	0.00319946	0.0284516	4.57914	2.44154	2.09026	8.1206	8.92244	6.81059
ABA conversion to 8'-hydroxy ABA	HanXRQr2_Chr06g0260721	-2.3036	0.564511	1	0	0	0	0	0	0.0546556	5.43631	0.0807631	0.287268	0.181591	0.23359	0	0	0	0
	HanXRQr2_Chr04g0161841	6.26235	2.78467e-14	2.24053e-12	3.06013	5.11601	2.41253	0.127114	0	0.0234749	7.95883	7.71533e-32	5.00389e-29	18.1443	21.4393	45.8058	0.107657	0.122318	0.105292
	HanXRQr2_Chr06g0250871	2.0969	0.00447798	0.0296889	3.53353	4.21318	0.934563	0.124572	0.490934	1.56108	1.79735	0.00918382	0.0631374	3.88624	2.91723	9.82955	1.32634	2.32893	1.00238
	HanXRQr2_Chr03g0125931	3.70677	0.0166354	0.0809097	0.523588	0.946149	0.0586113	0.127233	0	0	4.93635	1.37935e-06	4.04854e-05	1.22423	0.92697	2.96656	0.0718386	0	0.087825
	HanXRQr2_Chr16g0752631	-0.650107	0.0953954	0.271191	1.59068	1.8021	2.84902	3.54586	3.981	3.19802	-3.42807	0.00549422	0.042907	0.655456	0.356716	0	4.46974	4.00718	2.4419
ABA signaling	HanXRQr2_Chr13g0596431	-0.771868	0.0313966	0.127631	7.85557	5.66221	10.6156	19.0206	15.6033	10.4282	-3.82076	0.00475899	0.0384188	2.6014	2.29018	0	16.1092	23.9786	28.5942
	HanXRQr2_Chr06g0242911	-1.52784	3.48682e-09	1.31233e-07	32.4816	17.3138	21.8366	64.604	87.1071	72.6789	-3.26041	0.040592	0.181516	13.4302	8.37623	0	69.6955	87.1433	51.1321
	HanXRQr2_Chr10g0429361	-1.98935	0.0132196	0.0677571	3.45187	20.9892	29.2434	90.1891	70.9631	73.0856	-5.20319	6.52772e-07	2.12368e-05	0.196512	3.57509	5.34128	106.847	94.7283	124.537
	HanXRQr2_Chr04g0182281	-0.220109	0.44482	0.68981	14.2841	12.7492	8.7793	15.9596	18.3373	11.0931	0.199264	0.903377	0.967302	11.7392	9.95585	0	6.53557	6.69426	5.56875
	HanXRQr2_Chr17g0780891	-0.709362	0.138164	0.343597	1.53322	2.27981	4.44868	5.21606	3.5631	5.99985	-0.647723	0.421356	0.713479	1.12224	3.85451	8.73489	6.03326	6.48199	8.29552
	HanXRQr2_Chr15g0707601	10.9229	7.08082e-19	9.09649e-17	9.29945	10.7778	8.3551	0	0	0	8.04397	1.19777e-05	0.000266982	1.47811	0.214514	5.89445	0	0.0283324	0
	HanXRQr2_Chr13g0591151	9.27857	2.60724e-12	1.63653e-10	2.83535	3.30801	1.61582	0	0	0	5.09264	0.00366404	0.0315357	6.01634	2.12199	0	0.148536	0.0482179	0.0415062
	HanXRQr2_Chr08g0360961	8.81629	9.65789e-32	2.90793e-29	260.308	231.066	142.844	0.21321	0.297059	1.00226	7.49011	6.78548e-39	7.57919e-36	494.777	407.881	242.427	1.67442	1.36155	3.22708
	HanXRQr2_Chr14g0664951	4.98335	4.11298e-63	4.28417e-60	254.353	190.525	124.648	4.05496	6.65331	8.76596	4.92012	1.32993e-15	2.09717e-13	388.551	288.499	153.785	5.09082	13.0141	8.93049
	HanXRQr2_Chr05g0198501	8.35135	2.83133e-07	7.54631e-06	26.8978	18.1721	6.55647	0	0	0.166658	8.40236	7.02497e-12	6.02305e-10	39.5223	8.99341	6.0636	0.0873492	0.074433	0
	HanXRQr2_Chr09g0381581	2.02392	9.36932e-15	7.799e-13	110.722	87.1675	70.2055	17.9413	20.9138	32.5153	1.59211	0.000218563	0.00332022	160.937	124.191	101.431	28.7111	50.0282	47.2519
	HanXRQr2_Chr05g0210491	-0.71474	0.579393	0.788356	0.145782	0	0.939977	0.453443	0.405386	1.09909	-6.47066	0.000635618	0.00789585	0.142273	0	0	0.120011	4.60876	8.05187
	HanXRQr2_Chr09g0363031	5.57576	9.58606e-98	1.75927e-94	65.297	61.2023	36.3306	1.30548	1.11808	1.27636	6.43736	5.59842e-46	8.65839e-43	131.669	119.992	239.888	1.54466	1.79196	2.19452
	HanXRQr2_Chr15g0720051	4.80406	7.02183e-19	9.05088e-17	13.0409	17.0961	8.47793	0.265185	0.135474	1.07741	4.73643	7.76793e-11	5.53823e-09	87.6421	78.9719	144.267	1.14543	5.79254	4.41514
	HanXRQr2_Chr09g0373871	0.355397	0.233126	0.474435	14.2382	10.8962	7.80598	10.7679	10.9157	6.31169	1.47768	3.98072e-05	0.000772905	18.8662	15.6318	15.9985	7.6903	5.81419	4.3618
	HanXRQr2_Chr13g0607501	11.206	1.34255e-15	1.22321e-13	159.75	126.053	77.1649	0	0.170411	0	12.2923	6.50922e-30	3.73918e-27	158.016	127.893	81.5303	0	0	0.0690764
	HanXRQr2_Chr06g0242431	-0.679275	0.0817983	0.245064	2.03034	3.51505	5.31484	5.26991	6.38156	7.38928	-1.7414	0.275988	0.579592	4.11898	6.69534	0	9.80815	10.6221	15.4488
	HanXRQr2_Chr12g0555621	-0.0753742	0.730239	0.878878	24.6538	21.2408	17.1394	25.2906	25.4877	21.4169	-0.685567	0.376897	0.674211	17.9409	17.1835	2.91242	21.4644	20.8633	18.3769
	HanXRQr2_Chr16g0750251	-1.56049	3.93684e-14	3.12193e-12	13.0571	11.6462	14.639	44.9862	44.8833	36.7017	-2.56297	3.78273e-14	4.6516e-12	5.24775	4.47994	7.68266	34.2466	35.0996	31.2122
	HanXRQr2_Chr09g0398901	0.16409	0.55368	0.771937	26.6971	38.5963	51.0755	32.6368	32.222	48.4407	-1.37438	0.000306281	0.00437509	30.1045	31.9422	46.4358	70.263	93.2401	111.208
	HanXRQr2_Chr15g0713271	0.875603	0.404538	0.654926	5.51132	10.5725	59.2693	9.26563	10.759	25.115	-1.28025	0.116609	0.362732	9.73391	16.3111	20.5463	11.0993	26.925	71.912
	HanXRQr2_Chr12g0558601	-2.76546	3.4604e-14	2.7553e-12	2.03119	5.24079	7.1437	30.4765	29.3172	47.4326	-6.89056	0.000256822	0.00379254	0.0100116	1.71085	0	53.5791	79.4245	69.6773
	HanXRQr2_Chr05g0237301	2.83428	1.02527e-18	1.29554e-16	20.9899	18.3301	10.2758	2.10206	2.52676	2.90007	2.3947	2.5574e-08	1.13006e-06	14.7117	8.15287	15.121	2.17826	2.85563	2.04845
	HanXRQr2_Chr03g0126281	0.81008	0.0237322	0.104553	4.38482	7.09196	6.52121	4.00839	4.53616	2.69395	-0.432693	0.783331	0.92121	2.3986	4.38977	0	1.67593	2.3924	5.00137
	HanXRQr2_Chr04g0145031	2.0729	2.19896e-11	1.20896e-09	77.3994	52.8417	31.1732	17.6719	14.2726	9.66044	5.5045	1.00318e-22	3.10298e-20	145.548	125.664	98.1498	4.03211	2.73363	1.28205
	HanXRQr2_Chr17g0797331	1.14465	1.75841e-08	5.87253e-07	30.2948	24.1987	22.913	12.7046	13.9054	11.474	2.25029	4.68919e-15	6.75831e-13	57.0955	42.4131	43.3625	9.69869	9.21076	10.61
	HanXRQr2_Chr06g0264621	0.542734	0.00977753	0.0541495	34.8937	27.0312	35.9089	20.003	26.9501	26.1966	0.15861	0.775487	0.918076	40.7121	44.1402	16.0606	23.7407	32.9373	32.5538
	HanXRQr2_Chr05g0203811	0.252457	0.575133	0.785935	2.90949	6.60001	9.26417	3.35177	5.24393	8.62715	-2.51775	3.67671e-06	9.67568e-05	7.37909	8.94752	7.70548	22.0888	65.816	46.9202
	HanXRQr2_Chr05g0231561	-0.982688	8.9078e-07	2.09461e-05	43.4471	43.7131	46.802	75.1533	102.951	110.162	-1.8999	0.000136924	0.00223452	24.3192	19.55	10.1265	53.5778	75.0229	70.1663
	HanXRQr2_Chr11g0501111	1.01947	0.000811757	0.00755131	67.6543	41.116	25.097	18.7676	25.4499	27.1998	0.807431	0.155763	0.431927	64.7345	43.1106	20.9307	23.5573	29.0563	20.1427
	HanXRQr2_Chr09g0404671	3.87223	2.01775e-31	5.98187e-29	85.7539	60.3847	31.5566	2.86558	4.68853	5.5602	4.22571	4.7942e-11	3.59663e-09	111.667	67.464	29.8654	2.85331	3.52134	4.65102
	HanXRQr2_Chr04g0152031	0.881451	1.96717e-05	0.000322754	24.1649	23.0135	19.0782	14.3937	11.8459	12.8397	1.42185	0.00025967	0.00382615	27.9225	37.5797	56.0875	14.2594	15.478	14.6154
	HanXRQr2_Chr16g0738581	2.43618	5.1413e-23	9.25914e-21	38.0154	29.5621	29.208	5.36464	8.48173	5.63684	2.13377	7.32389e-05	0.00131181	70.9851	55.4051	25.7953	11.2021	9.63463	13.4076
	HanXRQr2_Chr11g0468621	1.31422	0.00797168	0.0464583	3.94998	3.22415	6.68164	1.62109	2.22295	2.24531	2.47957	0.00101897	0.0115647	1.89176	3.38001	2.41806	0.289043	0.205252	0.848073

## Sheet: Significant_all
		UROS						UNIPD
		AB4vsAB0_PL			DF4vsDF0_PL			DF stress vs DF control leaves
	gene_id	log2FoldChange	pvalue	padj	log2FoldChange	pvalue	padj	log2FoldChange	pvalue	padj	Description (group name)	Reaction
ABA biosynthesis	HanXRQr2_Chr11g0474461	6.78429	1.4835e-18	1.8384e-16	9.75694	2.93002e-36	2.80522e-33	3.1681	5.99682e-05	0.000704626	Putative 9-cis-epoxycarotenoid dioxygenase (NCED)	9'cis-Neoxanthin to Xanthoxin (R06952)
ABA signaling	HanXRQr2_Chr13g0591151	9.27857	2.60724e-12	1.63653e-10	5.09264	0.00366404	0.0315357	5.71758	0.000361469	0.00308765	Putative protein-serine/threonine phosphatase	PP2C
	HanXRQr2_Chr08g0360961	8.81629	9.65789e-32	2.90793e-29	7.49011	6.78548e-39	7.57919e-36	4.33465	8.14883e-09	3.53138e-07
	HanXRQr2_Chr14g0664951	4.98335	4.11298e-63	4.28417e-60	4.92012	1.32993e-15	2.09717e-13	3.05114	1.95527e-15	4.43957e-13
	HanXRQr2_Chr05g0198501	8.35135	2.83133e-07	7.54631e-06	8.40236	7.02497e-12	6.02305e-10	7.46106	1.89311e-08	7.38956e-07
	HanXRQr2_Chr09g0363031	5.57576	9.58606e-98	1.75927e-94	6.43736	5.59842e-46	8.65839e-43	3.60318	1.46721e-07	4.36802e-06
	HanXRQr2_Chr13g0607501	11.206	1.34255e-15	1.22321e-13	12.2923	6.50922e-30	3.73918e-27	2.85592	0.00044445	0.00364444	Putative protein kinase CAMK-OST1L family	SnRK2
	HanXRQr2_Chr04g0145031	2.0729	2.19896e-11	1.20896e-09	5.5045	1.00318e-22	3.10298e-20	1.51905	6.82068e-05	0.000789631
	HanXRQr2_Chr09g0404671	3.87223	2.01775e-31	5.98187e-29	4.22571	4.7942e-11	3.59663e-09	3.91594	2.83945e-20	1.63481e-17	Putative transcription factor bZIP family	ABF

## Sheet: Upregulated
		UROS						UNIPD
		AB4vsAB0_PL			DF4vsDF0_PL			DF stress vs DF control leaves
	gene_id	log2FoldChange	pvalue	padj	log2FoldChange	pvalue	padj	log2FoldChange	pvalue	padj	Description (group name)	Reaction
ABA biosynthesis	HanXRQr2_Chr04g0180651	0.871683	0.0481395	0.171501	2.01911	0.000472748	0.00627175				Putative zeaxanthin epoxidase	Zeaxanthin to Antheraxanthin (R06946)
	HanXRQr2_Chr08g0343071	0.198635	0.505725	0.738087	1.32153	0.0221731	0.119374	1.24907	3.94286e-06	7.21076e-05	Putative oxidoreductase	9'cis-Neoxanthin to Xanthoxin (R06952)
	HanXRQr2_Chr11g0474461	6.78429	1.4835e-18	1.8384e-16	9.75694	2.93002e-36	2.80522e-33	3.1681	5.99682e-05	0.000704626	Putative 9-cis-epoxycarotenoid dioxygenase (NCED)
	HanXRQr2_Chr15g0716011	5.26284	0.0675649	0.215773	7.97838	0.00469734	0.0379897
	HanXRQr2_Chr04g0172851	2.9054	5.45014e-05	0.000772973	3.98897	1.19614e-06	3.58404e-05
	HanXRQr2_Chr07g0300651	0.917803	0.00049483	0.00501025	1.15801	0.0132039	0.0823296	1.02021	2.06165e-09	1.04845e-07	Putative oxidoreductase	Xanthoxin to Abscisic Aldehyde (R06954)
	HanXRQr2_Chr16g0757401	2.51413	0.0026079	0.0193844	1.76486	0.298947	0.599907
	HanXRQr2_Chr13g0582371	6.37224	0.00132429	0.0111723	5.73656	1.24503e-10	8.51428e-09
	HanXRQr2_Chr05g0230751	0.641728	0.0391797	0.149223	1.43731	2.17946e-05	0.000455736
	HanXRQr2_Chr13g0582411	2.35457	0.391026	0.643266	5.57887	0.000687335	0.00841352
	HanXRQr2_Chr12g0548071							2.58103	2.92507e-05	0.000392959
	HanXRQr2_Chr01g0037811							1.09766	2.1021e-10	1.42088e-08
ABA conversion to 8'-hydroxy ABA	HanXRQr2_Chr04g0161841	6.26235	2.78467e-14	2.24053e-12	7.95883	7.71533e-32	5.00389e-29				Putative (+)-abscisic acid 8'-hydroxylase	Abscisic Acid to 8'-Hydroxyabscisic Acid
	HanXRQr2_Chr06g0250871	2.0969	0.00447798	0.0296889	1.79735	0.00918382	0.0631374
	HanXRQr2_Chr03g0125931	3.70677	0.0166354	0.0809097	4.93635	1.37935e-06	4.04854e-05
ABA signaling	HanXRQr2_Chr04g0182281	-0.220109	0.44482	0.68981	0.199264	0.903377	0.967302	1.20983	0.00371627	0.0201412	Putative polyketide cyclase/dehydrase, START-like domain superfamily (STARTlike)	PYR/PYL
	HanXRQr2_Chr15g0707601	10.9229	7.08082e-19	9.09649e-17	8.04397	1.19777e-05	0.000266982				Putative protein-serine/threonine phosphatase	PP2C
	HanXRQr2_Chr13g0591151	9.27857	2.60724e-12	1.63653e-10	5.09264	0.00366404	0.0315357	5.71758	0.000361469	0.00308765
	HanXRQr2_Chr08g0360961	8.81629	9.65789e-32	2.90793e-29	7.49011	6.78548e-39	7.57919e-36	4.33465	8.14883e-09	3.53138e-07
	HanXRQr2_Chr14g0664951	4.98335	4.11298e-63	4.28417e-60	4.92012	1.32993e-15	2.09717e-13	3.05114	1.95527e-15	4.43957e-13
	HanXRQr2_Chr05g0198501	8.35135	2.83133e-07	7.54631e-06	8.40236	7.02497e-12	6.02305e-10	7.46106	1.89311e-08	7.38956e-07
	HanXRQr2_Chr09g0381581	2.02392	9.36932e-15	7.799e-13	1.59211	0.000218563	0.00332022
	HanXRQr2_Chr09g0363031	5.57576	9.58606e-98	1.75927e-94	6.43736	5.59842e-46	8.65839e-43	3.60318	1.46721e-07	4.36802e-06
	HanXRQr2_Chr15g0720051	4.80406	7.02183e-19	9.05088e-17	4.73643	7.76793e-11	5.53823e-09
	HanXRQr2_Chr09g0373871	0.355397	0.233126	0.474435	1.47768	3.98072e-05	0.000772905	1.30072	6.14579e-09	2.75373e-07
	HanXRQr2_Chr13g0607501	11.206	1.34255e-15	1.22321e-13	12.2923	6.50922e-30	3.73918e-27	2.85592	0.00044445	0.00364444	Putative protein kinase CAMK-OST1L family	SnRK2
	HanXRQr2_Chr05g0237301	2.83428	1.02527e-18	1.29554e-16	2.3947	2.5574e-08	1.13006e-06
	HanXRQr2_Chr04g0145031	2.0729	2.19896e-11	1.20896e-09	5.5045	1.00318e-22	3.10298e-20	1.51905	6.82068e-05	0.000789631
	HanXRQr2_Chr17g0797331	1.14465	1.75841e-08	5.87253e-07	2.25029	4.68919e-15	6.75831e-13
	HanXRQr2_Chr06g0264621	0.542734	0.00977753	0.0541495	0.15861	0.775487	0.918076	1.6649	1.97743e-08	7.64464e-07
	HanXRQr2_Chr11g0501111	1.01947	0.000811757	0.00755131	0.807431	0.155763	0.431927	3.00237	4.51809e-33	9.71149e-30
	HanXRQr2_Chr09g0404671	3.87223	2.01775e-31	5.98187e-29	4.22571	4.7942e-11	3.59663e-09	3.91594	2.83945e-20	1.63481e-17	Putative transcription factor bZIP family	ABF
	HanXRQr2_Chr04g0152031	0.881451	1.96717e-05	0.000322754	1.42185	0.00025967	0.00382615	1.01458	0.00280577	0.0160396
	HanXRQr2_Chr16g0738581	2.43618	5.1413e-23	9.25914e-21	2.13377	7.32389e-05	0.00131181
	HanXRQr2_Chr11g0468621	1.31422	0.00797168	0.0464583	2.47957	0.00101897	0.0115647

## Sheet: Downregulated
		UROS						UNIPD
		AB4vsAB0_PL			DF4vsDF0_PL			DF stress vs DF control leaves
	gene_id	log2FoldChange	pvalue	padj	log2FoldChange	pvalue	padj	log2FoldChange	pvalue	padj	Description (group name)	Reaction
ABA biosynthesis	HanXRQr2_Chr04g0167441	-0.306072	0.847909	0.938468	-6.18539	0.000596142	0.00751346				Putative oxidoreductase	Xanthoxin to Abscisic Aldehyde (R06954)
	HanXRQr2_Chr13g0585841	-1.17531	1.37486e-05	0.000238252	-1.40702	0.00319946	0.0284516				Putative aldehyde oxidase (AOX)	Abscisic aldehyde to Abscisic acid (R06957)
ABA conversion to 8'-hydroxy ABA	HanXRQr2_Chr16g0752631	-0.650107	0.0953954	0.271191	-3.42807	0.00549422	0.042907				Putative (+)-abscisic acid 8'-hydroxylase	Abscisic Acid to 8'-Hydroxyabscisic Acid
ABA signaling	HanXRQr2_Chr13g0596431	-0.771868	0.0313966	0.127631	-3.82076	0.00475899	0.0384188				Putative polyketide cyclase/dehydrase, START-like domain superfamily (STARTlike)	PYR/PYL
	HanXRQr2_Chr06g0242911	-1.52784	3.48682e-09	1.31233e-07	-3.26041	0.040592	0.181516
	HanXRQr2_Chr10g0429361	-1.98935	0.0132196	0.0677571	-5.20319	6.52772e-07	2.12368e-05
	HanXRQr2_Chr17g0780891	-0.709362	0.138164	0.343597	-0.647723	0.421356	0.713479	-1.03905	0.00010757	0.00115034
	HanXRQr2_Chr05g0210491	-0.71474	0.579393	0.788356	-6.47066	0.000635618	0.00789585				Putative protein-serine/threonine phosphatase	PP2C
	HanXRQr2_Chr06g0242431	-0.679275	0.0817983	0.245064	-1.7414	0.275988	0.579592	-1.2737	2.40194e-06	4.72504e-05	Putative protein kinase CAMK-OST1L family	SnRK2
	HanXRQr2_Chr16g0750251	-1.56049	3.93684e-14	3.12193e-12	-2.56297	3.78273e-14	4.6516e-12
	HanXRQr2_Chr12g0558601	-2.76546	3.4604e-14	2.7553e-12	-6.89056	0.000256822	0.00379254
	HanXRQr2_Chr05g0231561	-0.982688	8.9078e-07	2.09461e-05	-1.8999	0.000136924	0.00223452

## Sheet: Up- and downregulated
		UROS						UNIPD
		AB4vsAB0_PL			DF4vsDF0_PL			DF stress vs DF control leaves
	gene_id	log2FoldChange	pvalue	padj	log2FoldChange	pvalue	padj	log2FoldChange	pvalue	padj	Description (group name)	Reaction
ABA biosynthesis	HanXRQr2_Chr15g0719741	-0.559751	0.00515801	0.0331536	-0.231566	0.466846	0.747866	1.33708	0.00184398	0.0114809	Putative beta-carotene 3-hydroxylase	beta-Cryptoxanthin to Zeaxanthin (R07559)
	HanXRQr2_Chr03g0096341	1.02021	0.000211523	0.00247483	-1.36089	0.164028	0.444366				Putative oxidoreductase	Xanthoxin to Abscisic Aldehyde (R06954)
	HanXRQr2_Chr10g0425011	0.333177	0.146537	0.3567	-0.405225	0.259145	0.562174	-1.11691	2.79055e-05	0.000379152
ABA conversion to 8'-hydroxy ABA	HanXRQr2_Chr06g0260721	-2.3036	0.564511	1	5.43631	0.0807631	0.287268	4.59737	8.50312e-06	0.000139025	Putative (+)-abscisic acid 8'-hydroxylase	Abscisic Acid to 8'-Hydroxyabscisic Acid
ABA signaling	HanXRQr2_Chr04g0182281	-0.220109	0.44482	0.68981	0.199264	0.903377	0.967302	1.20983	0.00371627	0.0201412	Putative polyketide cyclase/dehydrase, START-like domain superfamily (STARTlike)	PYR/PYL
	HanXRQr2_Chr12g0555621	-0.0753742	0.730239	0.878878	-0.685567	0.376897	0.674211	1.03519	0.00244536	0.01437	Putative protein kinase CAMK-OST1L family	SnRK2
	HanXRQr2_Chr09g0398901	0.16409	0.55368	0.771937	-1.37438	0.000306281	0.00437509	-1.60818	2.04636e-05	0.000291812
	HanXRQr2_Chr15g0713271	0.875603	0.404538	0.654926	-1.28025	0.116609	0.362732	-8.65561	1.15959e-07	3.55394e-06
	HanXRQr2_Chr03g0126281	0.81008	0.0237322	0.104553	-0.432693	0.783331	0.92121	-1.33653	0.000749909	0.00557238
	HanXRQr2_Chr05g0203811	0.252457	0.575133	0.785935	-2.51775	3.67671e-06	9.67568e-05

## Sheet: NCED
	UROS						UNIPD
	AB4vsAB0_PL			DF4vsDF0_PL			DF stress vs DF control leaves					DF-AB-2 (UROS)
gene_id	log2FoldChange	pvalue	padj	log2FoldChange	pvalue	padj	log2FoldChange	pvalue	padj
HanXRQr2_Chr11g0474461	6.78429	1.4835e-18	1.8384e-16	9.75694	2.93002e-36	2.80522e-33	3.1681	5.99682e-05	0.000704626			AB-OR-8 (UROS)
HanXRQr2_Chr15g0716011	5.26284	0.0675649	0.215773	7.97838	0.00469734	0.0379897
HanXRQr2_Chr04g0172851	2.9054	5.45014e-05	0.000772973	3.98897	1.19614e-06	3.58404e-05						Both genotypes (UROS)
												Shi et al. 2024
												DF-AB-2 (UNIPD)

## Sheet: Putative oxidoreductase
	UROS						UNIPD
	AB4vsAB0_PL			DF4vsDF0_PL			DF stress vs DF control leaves														DF-AB-2 (UROS)
gene_id	log2FoldChange	pvalue	padj	log2FoldChange	pvalue	padj	log2FoldChange	pvalue	padj
HanXRQr2_Chr08g0343071	0.198635	0.505725	0.738087	1.32153	0.0221731	0.119374	1.24907	3.94286e-06	7.21076e-05												AB-OR-8 (UROS)
HanXRQr2_Chr13g0583651	0.0538164	0.973353	0.991202	-2.87393	0.0078464	0.0558032
HanXRQr2_Chr07g0300651	0.917803	0.00049483	0.00501025	1.15801	0.0132039	0.0823296	1.02021	2.06165e-09	1.04845e-07												Both genotypes (UROS)
HanXRQr2_Chr15g0686091	0.313391	0.69501	0.858899	-0.857581	0.595544	0.829485
HanXRQr2_Chr15g0686101	-0.20668	0.697262	0.860217	1.62893	0.418838	0.711199															Shi et al. 2024
HanXRQr2_Chr04g0167441	-0.306072	0.847909	0.938468	-6.18539	0.000596142	0.00751346
HanXRQr2_Chr11g0511221	3.26453	0.00945986	0.0528426	-0.235784	0.878005	0.958137															DF-AB-2 (UNIPD)
HanXRQr2_Chr15g0686071	-1.85574	0.254047	0.500254	2.726	0.0305908	0.149664
HanXRQr2_Chr16g0757401	2.51413	0.0026079	0.0193844	1.76486	0.298947	0.599907
HanXRQr2_Chr16g0757481	0.130086	0.967318	1	1.55702	0.409816	0.703034
HanXRQr2_Chr09g0372401	-0.406302	0.0945403	0.26963	-1.43633	0.321546	0.620338
HanXRQr2_Chr10g0428961	0.593341	0.458368	0.700929	-3.10939	0.0677344	0.257591
HanXRQr2_Chr01g0037801	1.29886	0.4073	0.657509	0.193685	0.923101	0.975053
HanXRQr2_Chr13g0582371	6.37224	0.00132429	0.0111723	5.73656	1.24503e-10	8.51428e-09
HanXRQr2_Chr03g0096341	1.02021	0.000211523	0.00247483	-1.36089	0.164028	0.444366
HanXRQr2_Chr15g0671741	-3.39019	0.390752	1	-3.69285	0.348738	1
HanXRQr2_Chr02g0078871	0.131155	0.803925	0.917941	-0.00914562	0.99587	0.998676
HanXRQr2_Chr04g0176401	-4.97871	0.10014	0.279668	-4.40406	0.0423161	0.187068
HanXRQr2_Chr10g0425011	0.333177	0.146537	0.3567	-0.405225	0.259145	0.562174	-1.11691	2.79055e-05	0.000379152
HanXRQr2_Chr05g0230751	0.641728	0.0391797	0.149223	1.43731	2.17946e-05	0.000455736
HanXRQr2_Chr13g0582411	2.35457	0.391026	0.643266	5.57887	0.000687335	0.00841352
HanXRQr2_Chr12g0548071							2.58103	2.92507e-05	0.000392959
HanXRQr2_Chr01g0037811							1.09766	2.1021e-10	1.42088e-08

## Sheet: AOX
	UROS						UNIPD
	AB4vsAB0_PL			DF4vsDF0_PL			DF stress vs DF control leaves					DF-AB-2 (UROS)
gene_id	log2FoldChange	pvalue	padj	log2FoldChange	pvalue	padj	log2FoldChange	pvalue	padj
HanXRQr2_Chr13g0585841	-1.17531	1.37486e-05	0.000238252	-1.40702	0.00319946	0.0284516						AB-OR-8 (UROS)
HanXRQr2_Chr13g0585811	-0.44523	0.0447838	0.163552	0.556295	0.260435	0.563348
HanXRQr2_Chr00c035g0833151	0.926148	0.018758	0.0881198	0.648554	0.239317	0.541992						Both genotypes (UROS)
												Shi et al. 2024
												DF-AB-2 (UNIPD)

[truncated: 5 more sheets: ABA 8 hydroxylase, STARTlike, PP2C, CAMK, bZIP]
