# Supplementary material for: Toward efficient screening systems for sunflower drought tolerance: a comparative and molecular perspective
Source: Front Bioeng Biotechnol. 2026 Feb 19;13:1735259. doi: 10.3389/fbioe.2025.1735259 (PMC12961277; doi:10.3389/fbioe.2025.1735259)
Supplement: Supplementary file 5 [file Table6.xlsx]

## Sheet: Tabellenblatt1
Supplementary Table 6: Primer efficiencies for all tested qRT-PCR primers in different labs
Gene IDs marked in light blue indicate the genes selected to compare the stress levels in the different systems
Gene ID	Efficiency/ in vitro liquid	Efficiency/ pot greenhouse	Efficiency/ in vitro solid	Efficiency/ pot climate chamber
HanXRQr2_Chr04g0145031	2.13	-	2.07	1.94
HanXRQr2_Chr04g0161841	2.3	-	1.99	1.99
HanXRQr2_Chr05g0198501	2.59	-	-	-
HanXRQr2_Chr05g0231561	1.83	-	2.04	1.92
HanXRQr2_Chr08g0360961	1.98	2.02	2.07	2.1
HanXRQr2_Chr09g0363031	2.08	2.06	2.09	1.96
HanXRQr2_Chr09g0372401	1.77	-	2.21	2.07
HanXRQr2_Chr09g0404671	1.97	2.07	1.94	2.03
HanXRQr2_Chr11g0474461	1.93	2	2.19	2.04
HanXRQr2_Chr13g0607501	1.96	2.05	1.99	1.96
HanXRQr2_Chr14g0664951	2.11	2.1	2.12	1.95
HanXRQr2_Chr15g0719741	2.03	2.05	1.92	1.95
HanXRQr2_Chr15g0720051	2.04	2.09	2	2.07
HanXRQr2_Chr16g0750251	2.03	2.08	2	2
