# Supplementary material for: Toward efficient screening systems for sunflower drought tolerance: a comparative and molecular perspective
Source: Front Bioeng Biotechnol. 2026 Feb 19;13:1735259. doi: 10.3389/fbioe.2025.1735259 (PMC12961277; doi:10.3389/fbioe.2025.1735259)
Supplement: Supplementary file 6 [file Table4.xlsx]

## Sheet: Tabellenblatt1
Supplementary Table 4: Gene IDs for genes selected for qRT-PCR with the comparison of the different systems for selection
Genes showing a significant difference were selected and their origins (ABA biosynthesis or ABA signaling) are given.
Gene ID	Comparison	Origin
HanXRQr2_Chr11g0474461	AB-OR-8 stress vs. control; DF-AB-2 stress vs. control	ABA biosynthesis
HanXRQr2_Chr08g0360961	AB-OR-8 stress vs. control; DF-AB-2 stress vs. control	ABA signaling
HanXRQr2_Chr14g0664951	AB-OR-8 stress vs. control; DF-AB-2 stress vs. control	ABA signaling
HanXRQr2_Chr05g0198501	AB-OR-8 stress vs. control; DF-AB-2 stress vs. control	ABA signaling
HanXRQr2_Chr09g0363031	AB-OR-8 stress vs. control; DF-AB-2 stress vs. control	ABA signaling
HanXRQr2_Chr13g0607501	AB-OR-8 stress vs. control; DF-AB-2 stress vs. control	ABA signaling
HanXRQr2_Chr04g0145031	AB-OR-8 stress vs. control; DF-AB-2 stress vs. control	ABA signaling
HanXRQr2_Chr09g0404671	AB-OR-8 stress vs. control; DF-AB-2 stress vs. control	ABA signaling
HanXRQr2_Chr15g0719741	AB-OR-8 stress vs. DF-AB-2 stress and AB-OR-8 control vs. DF-AB-2 control	ABA biosynthesis
HanXRQr2_Chr09g0372401	AB-OR-8 stress vs. DF-AB-2 stress and AB-OR-8 control vs. DF-AB-2 control	ABA biosynthesis
HanXRQr2_Chr15g0720051	AB-OR-8 stress vs. DF-AB-2 stress and AB-OR-8 control vs. DF-AB-2 control	ABA signaling
HanXRQr2_Chr04g0161841	AB-OR-8 stress vs. DF-AB-2 stress but not AB-OR-8 control vs. DF-AB-2 control	ABA conversion to 8'-hydroxy ABA
HanXRQr2_Chr16g0750251	AB-OR-8 stress vs. DF-AB-2 stress but not AB-OR-8 control vs. DF-AB-2 control	ABA signaling
HanXRQr2_Chr05g0231561	AB-OR-8 stress vs. DF-AB-2 stress but not AB-OR-8 control vs. DF-AB-2 control	ABA signaling
HanXRQr2_Chr09g0363031	AB-OR-8 stress vs. DF-AB-2 stress but not AB-OR-8 control vs. DF-AB-2 control	ABA signaling
