# Supplementary material for: Toward efficient screening systems for sunflower drought tolerance: a comparative and molecular perspective
Source: Front Bioeng Biotechnol. 2026 Feb 19;13:1735259. doi: 10.3389/fbioe.2025.1735259 (PMC12961277; doi:10.3389/fbioe.2025.1735259)
Supplement: Supplementary file 7 [file Table1.xlsx]

## Sheet: Sheet1
Supplementary Table 1: Overiview of the different protocols used for RNA extraction and qRT-PCR
	Number of replica pooled for gene expression analysis	RNA isolation protocol	cDNA syntesis	SyberGreen	RT-PCR maschine
In vitro liquid medium	Three individual rounds of experiments, pooling of all plants from one round for each treatment x genotype combination	Gambino et al (2008)	M-MuLV reverse transcriptase (New England Biolabs)	FastStart Essential DNA Green Master (Roche Holding AG)	LightCycler® 96 Instrument (Roche Holding AG)
In vitro solid medium	Three biological replicates were prepared per genotype-treatment combination, with each replicate comprising a pool of three plants	Gambino et al (2008)	SsoAdvanced Universal SYBR Green Supermix (Bio-Rad)/Luna Universal qPCR master mix (New England BioLabs)	iScript™ cDNA Synthesis Kit (Bio-Rad)	CFX96 Touch Deep Well™ Real-Time PCR (Bio-Rad)
Pot trials - greenhouse	Three biological replicates were prepared for each genotype and treatment (AB-OR-8 control, AB-OR-8 stress, DF-AB-2 control, DF-AB-2 stress), each consisting of a pool of five plants	RNAeasy Plant Mini Kit Qiagen (40 mg of fresh tissue, ground in liquid nitrogen, were used as starting material for each extraction, and additional washes with the provided wash buffers were performed)	PrimeScript™ RT Reagent Kit (RR037A, Takara)	PowerUp™ SYBR™ Green Master Mix for qPCR (A25741, Applied Biosystems™)	Applied Biosystems QuantStudio 3 Real-Time PCR System (FAST cycle)
Pot trials - walk-in climate chamber	Three biological replicates were prepared per genotype-treatment combination, with each replicate comprising a pool of three plants	Gambino et al (2008)	SsoAdvanced Universal SYBR Green Supermix (Bio-Rad)/Luna Universal qPCR master mix (New England BioLabs)	iScript™ cDNA Synthesis Kit (Bio-Rad)	CFX96 Touch Deep Well™ Real-Time PCR (Bio-Rad)
