# Supplementary material for: Toward efficient screening systems for sunflower drought tolerance: a comparative and molecular perspective
Source: Front Bioeng Biotechnol. 2026 Feb 19;13:1735259. doi: 10.3389/fbioe.2025.1735259 (PMC12961277; doi:10.3389/fbioe.2025.1735259)
Supplement: Supplementary file 8 [file Table5.xlsx]

## Sheet: Tabellenblatt1
Supplementary Table 5. Primers of all selected genes used for qRT-PCR with information on melting temperature (Tm) and PCR product size
Gene ID	For primer sequence (5'3')	Rev primer sequence (5'3')	Tm	PCR product size
HanXRQr2_Chr04g0145031	GAAGTATGAGATGGGAAGGTTGT	CACTCTCCATCGTGAGGAAATC	62 °C	83 bp
HanXRQr2_Chr04g0161841	CGAGTGATACAAGAGACGTTGAG	CGGGATGAGAAAGCCATCTATT	62 °C	96 bp
HanXRQr2_Chr05g0198501	CACGACAGAAGAGGATGGAAAT	CGAGACATCGAAACTGGTGAA	62 °C	109 bp
HanXRQr2_Chr05g0231561	CTTTACAAGACTCCAGAGGACAG	GCAGCACAGAAATCCAGAAATAG	62 °C	86 bp
HanXRQr2_Chr08g0360961	TGTAACTCGTCCAAACTGTAACT	CGAGAGGTGGTGTATGTGTATG	62 °C	110 bp
HanXRQr2_Chr09g0363031	CGGTTACGGTGGTCTTATCTG	TGGTCAACAGTCAAAGGGATAG	62 °C	106 bp
HanXRQr2_Chr09g0372401	GGCAGGGAAGGTAGCAATTAT	ATGTCCGCAATCACCACTT	62 °C	102 bp
HanXRQr2_Chr09g0404671	GTATCGCCTGTGCCTTATGT	CGCAGACTCTCGGTTCTTAATC	62 °C	114 bp
HanXRQr2_Chr11g0474461	ACGGTGACGGGATGATTTAC	CGTTCTTGAACAAGCCTTTGAG	62 °C	94 bp
HanXRQr2_Chr13g0607501	GCTTGTAGGAGCTTACCCTTT	TCTTTGGAAACACGCACATAATC	62 °C	117 bp
HanXRQr2_Chr14g0664951	TTCTCTCGTCTTCTTCGTTACATC	CAACAACACCGCAACACATAC	62 °C	107 bp
HanXRQr2_Chr15g0719741	CTGCGGTAGGAATGGAGTATTG	CGGACCTTCTCGTGGTTTATG	62 °C	104 bp
HanXRQr2_Chr15g0720051	GATTCGAGAGCCGTACTTTGT	CCCGAGTGTTTGATCCTTTCT	62 °C	101 bp
HanXRQr2_Chr16g0750251	AACTTGCCTCGGGAACTAAC	TCCTTGCTTCTTCCACAATCT	62 °C	115 bp
